# Supplementary material for: Silk Fibroin and Pomegranate By-Products to Develop Sustainable Active Pad for Food Packaging Applications
Source: Foods. 2021 Nov 25;10(12):2921. doi: 10.3390/foods10122921 (PMC8700627; doi:10.3390/foods10122921)
Supplement: Supplementary file 1 [file foods-10-02921-s001.zip]

Archive with 1 entries (1 files):
- foods-1437004-supplementary.pdf
